# Supplementary material for: FosL1 Is a Novel Target of Levetiracetam for Suppressing the Microglial Inflammatory Reaction
Source: Int J Mol Sci. 2021 Oct 11;22(20):10962. doi: 10.3390/ijms222010962 (PMC8537483; doi:10.3390/ijms222010962)
Supplement: Supplementary file 1 [file ijms-22-10962-s001.zip]

Archive with 1 entries (1 files):
- ijms-1380973-supplementary.pdf
